# Supplementary material for: An unusual complication after transcatheter aortic valve implantation: a case report
Source: Eur Heart J Case Rep. 2024 Feb 2;8(2):ytae045. doi: 10.1093/ehjcr/ytae045 (PMC10852023; doi:10.1093/ehjcr/ytae045)
Supplement: ytae045_Supplementary_Data [file ytae045_supplementary_data.zip]

Archive with 6 entries (6 files):
- Video 2.mp4
- Video 3.mp4
- Video 4.mp4
- Video 5 VSD TEE 2D color.mp4
- Video 6 post VSD closure TEE 2D color.mp4
- Video 1.mp4
